# Supplementary material for: Reactional Processes on Osmium–Polymeric Membranes for 5–Nitrobenzimidazole Reduction
Source: Membranes (Basel). 2021 Aug 17;11(8):633. doi: 10.3390/membranes11080633 (PMC8400646; doi:10.3390/membranes11080633)
Supplement: Supplementary file 1 [file membranes-11-00633-s001.zip]

Archive with 1 entries (1 files):
- membranes-1341725-supplementary.pdf
